# Supplementary material for: PIEZO1 is a distal nephron mechanosensor and is required for flow-induced K+ secretion
Source: J Clin Invest. 2024 Mar 1;134(5):e174806. doi: 10.1172/JCI174806 (PMC10904061; doi:10.1172/JCI174806)
Supplement: Supporting data values [file jci-134-174806-s175.xlsx]

## Sheet: Figure 1
	Change in FIR from baseline in the absence and prescence of GSMTx4
	male																							female
	Principal cells											Intercalated cells												Principal cells											Intercalated cells
	peak		30 sec		60 sec		90 sec		120 sec			peak		30 sec		60 sec		90 sec		120 sec				peak		30 sec		60 sec		90 sec		120 sec			peak		30 sec		60 sec		90 sec		120 sec
GSMTx4	˗	˖	˗	˖	˗	˖	˗	˖	˗	˖		˗	˖	˗	˖	˗	˖	˗	˖	˗	˖			˗	˖	˗	˖	˗	˖	˗	˖	˗	˖		˗	˖	˗	˖	˗	˖	˗	˖	˗	˖
	0.293827	0.25	0.13179	0.107143	0.023765	-0.03571	0.012963	-0.02381	0.012963	0		0.984196	0.148008	0.183106	0.204934	0.087738	0.13852	0.059128	0.081594	0.059128	0.091082			0.295872	0.350649	0.318807	0.298701	0.330275	0.272727	0.295872	0.272727	0.318807	0.25974		0.109325	0.168539	0.0209	0.033708	-0.00322	0.011236	-0.02733	-0.01124	-0.02733	0.011236
	0.556467	0.273148	0.25836	0.168981	0.247319	0.087963	0.225237	0.111111	0.170032	0.122685		0.286188	0.110211	0.092818	-0.08428	0.044475	-0.21394	0.054144	-0.23015	0.034807	-0.14911			0.404762	0.148867	0.27381	0.116505	0.285714	0.084142	0.27381	0.067961	0.261905	0.067961		0.058122	-0.01366	-0.00149	-0.02883	0.013413	-0.01366	0.043219	-0.03642	-0.01639	-0.01366
	0.350541	0.577017	0.199073	0.173594	0.166615	0.198044	0.1017	0.124694	0.112519	0.124694		0.192968	0.142209	0.094515	0.081694	0.005907	-0.13767	0.005907	-0.2587	0.035443	-0.27383			0.837161	0.350975	0.524008	0.114206	-0.07098	0.100279	-0.13361	0.086351	-0.1023	0.100279		0.220615	-0.05759	-0.05063	-0.05759	-0.0868	-0.04887	-0.02351	-0.06632	-0.02351	-0.04014
	0.423616	-0.02965	0.191144	0.06469	0.139483	0.024259	0.156704	0.024259	0.173924	0.010782		0.567112	0.358491	0.492246	0.084906	0.389305	-0.09434	0.286364	-0.12264	0.239572	0			0.811927	0.152738	0.341743	0.008646	0.192661	-0.04899	0.100917	-0.00576	0.08945	0.037464		0.449653	0.091854	0.145833	-0.12478	0.015625	-0.12478	-0.0191	-0.14211	-0.03646	-0.25477
	-0.00172	0.7	0.058621	0.2375	0.041379	0.1	0.101724	0.0875	0.153448	0.175		0.427778	0.066946	0.213889	0.014644	0.106944	-0.03766	0.068056	-0.04812	0.048611	-0.06904			0.546392	0.447761	0.430412	0.19403	0.340206	0.164179	0.25	0.283582	0.198454	0.328358		0.427015	-0.05975	0.154684	-0.17399	0.100218	-0.19156	0.045752	-0.2355	0.013072	-0.25308
	-0.00171	0.16573	0.263248	0.081461	0.092308	0.067416	0.092308	0.053371	0.117949	0.039326		0.41194	0.05852	0.18806	-0.01033	0.135821	-0.09639	0.150746	-0.06196	0.10597	-0.06196			0.337079	0.232493	0.213483	0.204482	0.202247	0.190476	0.202247	0.190476	0.179775	0.148459		0.46875	-0.0297	0.229167	-0.06931	0.125	-0.08911	0.0625	-0.09901	0.041667	-0.09901
	0.651605	0.016548	0.271358	0.016548	0.219506	0.004728	0.23679	0.004728	0.245432	0.004728		0.44364	0.050505	0.182675	0.010101	0.113596	-0.0202	0.09057	0.020202	0.082895	0.040404			1.06813	0.509901	0.313869	0.324257	0.289538	0.472772	0.289538	0.423267	0.289538	0.423267		0.195255	0.001529	0.085766	-0.05963	0.040146	-0.06728	0.094891	-0.18196	0.122263	0.009174
	0.453956	0.219807	0.335927	0.014493	0.245136	-0.05797	0.217899	-0.04589	0.20882	-0.03382		0.336949	0.03512	0.107571	-0.02033	0.131299	-0.02033	0.170847	-0.09427	0.202486	-0.09427			0.566125	0.126582	0.287703	0.101266	0.299304	0.075949	0.322506	0.050633	0.310905	0.037975		0.1875	-0.03963	0.214286	0.028963	0.205357	0.01372	0.214286	0.006098	0.214286	0.051829
	0.348624	0.209877	0.119266	0.135802	0.165138	-0.03704	0.155963	-0.03704	0.137615	-0.04938		0.743802	0.036468	0.355372	-0.0499	0.247934	-0.08829	0.22314	-0.09789	0.206612	-0.10749			0.086957	0.222222	0.035806	-0.01587	0.048593	-0.07937	0.048593	-0.07937	0.035806	-0.04762		0.221034	-0.00552	0.247772	-0.06998	0.238859	-0.06077	0.229947	0.022099	0.229947	-0.15285
	0.461364	0.149733	0.258081	0.069519	0.213889	-0.02406	0.169697	-0.02406	0.160859	0.002674		0.536508	0.201923	0.306349	-0.00641	0.203175	-0.00641	0.163492	0.009615	0.115873	-0.00641			0.273585	0.150442	0.061321	0.120944	0.014151	0.106195	0.025943	0.091445	0.025943	0.091445		0.247544	-0.01173	0.29666	-0.07035	0.286837	-0.00335	0.277014	0.030151	0.267191	-0.1206
	0.350649	0.396867	0.298701	0.057441	0.272727	-0.047	0.272727	-0.047	0.25974	-0.047		0.984196	0.05919	0.183106	-0.05763	0.087738	-0.081	0.059128	0.004673	0.059128	0.121495			0.545226	0.161473	0.268844	0.090652	0.218593	0.062323	0.168342	0.033994	0.155779	0.048159		0.14711	-0.01786	0.155867	0.01461	0.155867	-0.11526	0.155867	-0.09091	0.164623	-0.23701
	0.148867	0.264775	0.116505	0.040189	0.084142	-0.07801	0.067961	-0.06619	0.067961	-0.06619		0.556467	0.262058	0.302524	-0.0836	0.247319	-0.10772	0.203155	-0.10772	0.170032	-0.07556			0.132075	0.031746	0.014151	-0.07937	-0.00943	-0.01587	0.002358	0.095238	-0.02123	-0.01587		0.175373	-0.00697	0.212687	-0.01568	0.203358	0.062718	0.19403	0.114983	0.203358	0.027875
	0.350975	0.535627	0.114206	0.203931	0.100279	0.228501	0.086351	0.228501	0.100279	0.228501		0.350541	0.306647	0.199073	-0.02568	0.166615	-0.071	0.1017	-0.0861	0.112519	-0.04834			0.026895	0.019553	-0.00978	0.019553	-0.03423	0.005587	-0.03423	0.089385	-0.04645	0.047486		0.151142	0.001873	0.186292	-0.09176	0.177504	0.029963	0.177504	0.039326	0.186292	-0.05431
	0.152738	0.007752	0.008646	0.098191	-0.04899	-0.05685	-0.00576	-0.01809	0.037464	0.111111		0.521123	0.376812	0.293648	0.070853	0.179911	0.062802	0.138552	0.062802	0.117873	0.05475			0.430412	0	0.28866	0	0.17268	-0.01471	0.108247	0.073529	0.108247	0			0.012658		-0.00542		0.003617		0.048825		0.048825
	0.447761	0.35101	0.19403	0.04798	0.164179	-0.01515	0.283582	-0.00253	0.328358	-0.02778														0.378505	0.014286	0.238318	-0.01429	0.25	-0.04286	0.238318	0.014286	0.238318	-0.01429			-0.00558		-0.02416		-0.00558		0.003717		0.003717
	0.232493	0.04	0.204482	-0.01333	0.190476	-0.01333	0.190476	0.013333	0.148459	0														0.735941	0.428571	0.149144	0.391941	0.08802	0.401099	0.051345	0.382784	0.03912	0.364469			-0.16053		-0.17526		-0.16789		-0.13108		-0.09426
	0.509901	0.1375	0.324257	0	0.472772	0.0125	0.423267	-0.0125	0.423267	-0.0125														0.181989	0.482684	0.210131	0.450216	0.20075	0.320346	0.181989	0.309524	0.181989	0.287879			-0.04255		-0.10802		-0.08347		-0.07529		-0.02619
	0.126582	0.082353	0.101266	0.023529	0.075949	-0.02353	0.050633	-0.02353	0.037975	0.035294														0.219512	0.659574	0.229675	0.531915	0.20935	0.478723	0.189024	0.446809	0.189024	0.414894			-0.10557		-0.22287		-0.20821		-0.18622		-0.19355
	0.222222	0.075269	-0.01587	0.021505	-0.07937	0.021505	-0.07937	0.061828	-0.04762	0.021505														0.208678	0.659483	0.198347	0.400862	0.198347	0.293103	0.198347	0.336207	0.208678	0.325431			-0.04255		-0.12439		-0.14894		-0.13257		-0.07529
	0.150442	0.068702	0.120944	-0.00763	0.106195	0.05598	0.091445	-0.02036	0.091445	0.030534														0.247444	0.648822	0.257669	0.477516	0.267894	0.456103	0.257669	0.477516	0.257669	0.498929			0.027634		0.044905		-0.02418		-0.01554		-0.01554
	0.161473	0.319328	0.090652	0.084034	0.062323	0.07563	0.033994	0.07563	0.048159	0.092437														0.196498		0.235409		0.235409		0.235409		0.245136				-0.02104		-0.02913		-0.04531		-0.02104		-0.03722
		0.037234		0.037234		0.046099		0.054965		0.037234														0.205534		0.215415		0.205534		0.205534		0.205534				-0.05217		-0.08696		-0.06087		-0.05217		-0.05217
		0.019678		-0.03399		-0.0161		0.001789		0.028623																										0		-0.02459		-0.04098		-0.03279		-0.02459
		0.217163		0.120841		0.085814		0.085814		0.077058																										-0.07956		-0.15757		-0.16537		-0.18097		-0.18097
																																				-0.02027		0.021959		0.021959		0.038851		0.038851
																																				0.040609		-0.05245		-0.06937		-0.03553		-0.05245

## Sheet: Figure 2_x0009_
	FIR at 120 sec after exposure to Yoda1
	Principal cells			Intercalated cells
	CK	HK		CK	HK
	1.12278	1.38418		1.13811	1.1703
	1.1405	1.28767		1.12873	1.26672
	1.14455	1.0928		1.09701	1.18284
	1.1032	1.37512		1.11034	1.20264
	1.41399	1.37667		1.07339	1.21174
	1.18557	1.29336		1.11595	1.27897
	1.25755	1.39942		1.12753	1.00565
	1.20675	1.4335		1.0915	1.0084
	1.13185	1.08837		1.08465	1.33394
	1.05837	1.2545		1.08827	1.23753
	1.16395	1.17571		1.10088	1.35505
	1.04211	1.38478		1.09142	1.46349
	1.02219	1.84194		1.12638	1.25678
	1.10614	1.81548		1.19113	1.58489
	1.04411	1.39358		1.13374	1.5091
	1.04062	1.75103		1.09865	1.27653
	1.03831	1.64632		1.04895	1.46875
	1.03662	1.53504		1.06827	1.54622
	1.08772	1.53417		1.071	1.36296
		1.47374		1.05676	1.77845
		1.37368		1.08837	1.32372
		1.44294		1.04714	1.15535
		1.4002		1.09182	1.1343
		1.57708		1.09443	1.12547
		1.6792		1.07553	1.12937
		1.14708		1.05168	1.07325
		1.12399			1.22021
		1.15665			1.18106
		1.46108			1.1553
		1.21478			1.34506
		1.35298			1.03848
		1.26829			1.00738
		1.22518			1.09188
		1.09192			1.06964
		1.08046			1.05747
		1.09797			1.0601
		1.10297			1.07712
		1.10907			1.08158
		1.07023			1.04157

## Sheet: Figure 3
IC BK currents (pA/cell)
	Control	Yoda1
	632	750
	486	815
	577	860
	540	755
	658	932
	596	774

## Sheet: Figure 4
Intercalated cells (AQP2 negative)					Principal cells (AQP2 positive)
LK Diet	CK Diet	HK Diet			LK Diet	CK Diet	HK Diet
46.011	33.128	64.128			39.11	34.869	123.105
23.174	11.738	59.636			35.874	56.591	91.949
25.779	85.948	139.514			35.263	60.674	77.167
23.995	6.837	51.394			32.152	61.89	91.104
15.587	33.874	30.186			54.708	36.273	91.309
22.044	45.377	72.568			40.031	72.323	116.705
18.435	27.323	164.871			49.139	8.106	89.536
45.783	23.679	90.231			49.289	19.613	66.599
50.184	22.144	93.045			15.747	38.875	59.538
61.323	36.728	62.893			13.105	59.929	72.054
12.43	33.847	49.922			24.869	75.751	62.295
40.33	49.69	52.924			22.176	35.138	46.294
9.885	42.332	28.926			13.404	32.39	69.049
85.48	35.524	33.53			14.606	40.115	59.094
27.509	16.694	22.987			40.985	31.17	73.17
3.21	65.866	33.26			44.184	25.475	98.477
22.413	33.086	30.414			46.237	20.105	54.97
91.059	42.464	73.313			23.007	27.569	55.192
	39.905	54.061			29.393	37.806	78.544
		42.495			51.327	33.364	76.519
		35.207			40.335	45.35	120.769
		58.223			45.063	39.101	39.176
		75.227			15.851	41.348	58.365
		47.31			35.121	33.251	80.067
		51.52			46.676	41.753	84.426
					16.365	32.391	67.413
					15.359	76.613	55.328
					54.583	58.01	90.775
					47.478	64.562	97.067
					51.107	67.937	67.632
					78.561	26.802	59.832
					58.471	38.061	59.026
					94.746	85.66	72.052
						45.441	79.94
						24.027	89.043
						42.204	86.917
							70.902
							54.157
							51.355
							52.564
							43.161

## Sheet: Figure 6
	Individual FIRs in CCDs isolated from CK and HK fed mice
	CKD																							HKD
	Principal cells											Intercalated cells												Principal cells											Intercalated cells
	peak		30 sec		60 sec		90 sec		120 sec			peak		30 sec		60 sec		90 sec		120 sec				peak		30 sec		60 sec		90 sec		120 sec			peak		30 sec		60 sec		90 sec		120 sec
	C	KO	C	KO	C	KO	C	KO	C	KO		C	KO	C	KO	C	KO	C	KO	C	KO			C	KO	C	KO	C	KO	C	KO	C	KO		C	KO	C	KO	C	KO	C	KO	C	KO
	0.9689	1.00419	1.2919	1.0539	1.1627	1.0738	1.0227	1.0738	1.015	1.0837		1.02363	1.0011	1.4756	1.0781	1.1835	1.0473	1.088	1.0473	1.0594	1.0011			0.992084	0.993426	1.38259	1.24979	1.24538	1.22843	1.1504	1.22843	1.07652	1.21775		0.995918	1.00557	1.33061	0.98948	1.10204	0.981436	1.09388	0.965347	1.08571	0.933168
	0.981618	1.00582	1.5441	0.9756	1.5441	0.9857	1.3015	1.0159	1.1128	0.9857		1.00212	1.00082	1.852	1.0778	1.0918	1.0436	1.0033	1.0436	1.0328	1.0179			0.992629	1.00734	1.72973	1.4739	1.44472	1.26183	1.30713	1.25122	1.13022	1.23002		0.993691	0.999275	1.33438	0.980421	1.12618	0.970993	1.09779	0.914431	1.09779	0.867295
	0.99661	1.00222	1.0983	1.1394	1.0475	1.1499	1.0068	1.1921	1.0147	1.1394		0.993443	0.998172	1.082	1.1517	1.4875	0.9982	1.3846	0.9886	1.1788	1.075			1.0009	0.998448	1.50673	1.33126	1.36682	1.08922	1.313	1.08922	1.15157	1.10939		0.992629	0.991202	1.58231	1.02933	1.19902	1.00073	1.12039	0.981672	1.0516	0.953079
	0.99661	0.989651	1.2102	1.5602	1.0576	1.4321	1.0169	1.4554	1.2258	1.3389		0.991684	1.00042	1.5624	1.0004	1.2162	0.9741	1.1092	1.018	1.0703	1.0443			0.985222	0.992765	1.53695	1.48392	1.34975	1.31672	1.25123	1.27492	1.12315	1.29582		0.991817	0.99635	1.42389	1.01533	1.21768	0.99635	1.13912	0.977372	1.05074	0.986861
	1.01496	1.00245	1.0564	1.2338	1.0564	1.2007	1.0046	1.0465	1.1171	0.9914		1.00216	0.996272	1.4303	1.0532	1.1924	1.1101	1.1637	1.0532	0.8548	0.8113			0.988581	1.00264	1.50734	1.4248	1.26264	1.27704	1.18434	1.2876	1.11582	1.25594		1	0.983521	1.68696	0.993258	1.49565	0.954307	1.46087	1.01273	1.37391	0.954307
	0.993998	1.00596	1.3505	1.3547	1.1885	1.2608	1.1669	1.1133	1.0686	1.0328		1.02004	0.998703	1.1278	1.0713	1.1264	1.1621	1.1413	1.0078	1.1786	1.0259			0.996644	1.00756	1.38926	1.28967	1.25839	1.18892	1.16779	1.17884	1.11745	1.20907		0.984643	1.01511	1.52665	0.996979	1.31888	1.02417	1.24661	1.02417	1.22855	1.00604
	0.994363	1.01887	1.1466	1.0755	1.0857	1.0472	1.0248	1.0047	1.0027	0.9481		0.999607	0.995426	1.1339	1.1526	1.1055	1.1002	1.1314	1.0478	1.1141	1.1002			0.994819	0.992248	1.57513	1.354	1.45078	1.29199	1.45078	1.30233	1.3886	1.25065		1.00257	1	1.43959	1.02804	1.28535	1	1.25107	0.981308	1.19966	0.990654
	0.99086	1.00159	1.1849	1.3593	1.1032	1.2878	1.1032	1.2448	1.0435	1.0445		1.00182	1.02587	1.1227	1.0186	1.2041	0.9386	1.1911	1.004	1.2818	1.0404			0.995962	1.00414	1.37281	1.14333	1.11709	1.09362	1.10363	1.10356	1.07672	1.1135		0.995556	1.00162	1.39556	1.00162	1.2	0.982172	1.04889	1.00162	1.02222	0.962723
	0.994021	0.998459	1.0792	1.5254	1.0698	1.4145	1.1266	1.3174	1.0773	1.1233		1.00341	0.998088	1.1458	1.0927	1.4538	0.9981	1.7206	1.0239	1.7666	1.0067			1.01775	1.01205	1.43195	1.17728	1.31361	1.06368	1.36095	1.05336	1.33728	1.02238		0.999225	1	1.98296	0.979592	1.58792	1.06122	1.35554	1.07143	1.12316	1.06122
	0.990196	0.997264	1.0392	1.145	1.0294	1.1819	1.049	1.2189	1.1097	1.0588		0.993705	0.996429	1.3801	1.0286	1.0661	0.9482	1.0315	0.9563	1.0748	0.9321			0.986395	1.00605	1.2585	1.29646	1.23583	1.07865	1.21315	1.06828	1.12245	1.08902		1.01196	0.987058	1.61913	1.16739	1.23275	1.11993	1.15915	1.11044	1.11315	1.20535
	1.00275	0.998647	0.9923	1.2666	1.2221	1.2544	1.1176	1.1813	1.0015	1.0595		0.996807	1.005	1.0748	0.9825	1.1924	0.9375	1.1851	1.0125	1.1703	1.005			1	1.01316	1.61905	1.92982	1.33333	2.02632	1.33333	2.03838	1.36905	1.89364		1.00253	0.952639	1.53328	0.982409	1.25527	0.893099	1.13732	0.841001	1.07835	0.878214
	0.964083	1.01695	1.3497	1.6398	1.2476	1.411	1.1682	1.1822	1.0195	1.0678		1.02313	1.01419	1.2219	0.9316	1.0238	0.8189	0.9707	0.8339	0.9556	0.7963			0.99422	1.00415	1.63006	1.78008	1.43353	1.81431	1.56069	1.85996	1.54913	1.66597		1.00072	1	1.31029	0.961538	1.14471	0.961538	1.08711	0.861538	1.05112	0.930769
	1.00387	0.992236	1.0161	1.2717	1.163	1.2997	1.0773	1.2298	1.0344	1.0761		1.00867	1.00897	1.2286	0.896	1.4741	0.8314	1.462	0.7991	1.2204	0.7184			1.02508	1.00917	2.09378	1.61468	1.33042	1.65953	1.12323	1.73802	1.13413	1.78287		1.02509	1.01668	1.49695	0.940236	1.26102	1.01668	1.11458	1.02432	1.04949	1.00903
	0.996424	0.961474	1.0304	0.9615	1.053	0.9732	1.087	0.8677	1.1732	1.0084		1.01496	1.00325	1.816	1.0909	1.2559	1.0325	1.1529	1.0714	0.9985	1.0227			1.00604	1.01728	1.82093	1.69919	1.35815	1.84451	1.17706	1.83333	1.14688	1.86687		1.01112	1.01072	1.43944	1.03599	1.16559	1.04441	1.08836	1.04441	1.04623	1.08652
	1.00151	1.01487	1.135	1.0409	1.0778	1.1059	1.0015	1.145	1.0793	1.0279		1.01912	1.01262	1.5338	1.1262	1.3051	1.0221	1.2932	1.0599	1.1271	0.9369			0.991091	0.990991	1.51448	1.31031	1.41425	1.40941	1.3363	1.40941	1.3363	1.45345		0.996951	0.990706	1.9939	0.958488	1.60976	0.92627	1.47256	0.910161	1.27134	0.910161
	0.997052	1.01327	1.1539	1.1273	1.1315	1.1399	1.1091	1.1906	1.1336	1.1526		1.00848	1.03345	1.6729	1.2532	1.0971	1.1881	1.0971	1.2043	1.121	1.2369			1.00372	1.02039	2.17472	1.58104	1.86803	1.60347	1.33829	1.60347	1.29182	1.63711		1.00571	0.997078	2.04952	1.03506	1.58476	1.02557	1.25714	1.04456	1.07429	1.02557
	1.00278	1.02376	1.0344	1.2216	1.0556	1.17	1.0661	1.1958	1.0889	1.2044		1.01363	0.974586	1.3475	1.0541		0.9945		0.9945		0.905			0.990566	1.01313	1.65094	1.7986	1.20755	1.71891	1.13207	1.60508	1.13207	1.43433		0.960352	0.993689	2.17621	1.02104	1.55947	0.993689	1.57709	0.993689	1.48018	0.984572
	0.999428	1.01538	1.0103	1.2103	1.0429	1.2308	1.1407	1.241	1.3148	1.1897			1.00389		1.3191		1.284		1.284		1.179			0.986175	1.00429	1.52995	1.78541	1.26267	1.75193	1.14286	1.61803	1.07834	1.40601			0.995172		1.02207		1.00414		0.95931		0.941379
	0.993813	1.00341	1.0793	1.1058	1.09	1.1263	1.1007	1.1365	1.5124	1.0853			1.02615		1.0045		0.9683		0.99		1.0117			0.992063	1	1.88492	1.93617	1.39881	1.55319	1.33929	1.48936	1.25992	1.31915
	1.00373	1.00406	1.1218	1.0548	1.11	1.0751	1.1572	1.0953	1.1092	1.0953			1.00125		0.9816		0.9489		0.9227		1.0274			0.981354	1.00673	1.8842	1.61953	1.57998	1.54293	1.35427	1.52104	1.21688	1.46633
	1	0.998825	1.0667	1.1046	1.1444	1.1986	1.1	1.2456	1.1283	1.1868			1.00969		0.969		0.9934		0.9771		0.9853			0.99897	1.00853	2.15242	1.60357	1.58599	1.41195	1.32853	1.39178	1.24614	1.27075
	0.989267	0.997013	1.5403	1.0754	1.415	1.0866	1.3399	1.2099	1.084	1.2099			1.01069		1.0021		1.0107		1.0193		1.0539			0.998285		1.56432		1.65695		1.25558		1.39966
	1.01653	1.00643	1.6612	1.1029	1.6612	1.2132	1.6364	1.2822	1.307	1.1857			1.01289		0.9742		0.9742		0.9278		0.8505			0.984996		2.12886		1.37688		1.31333		1.27096
	1.01056	1.0011	1.8486	1.0781	1.4665	1.1441	1.294	1.1441		1.0671			1.00416		1.0042		1.0042		1.0216		1.0478			0.969697		2.31405		1.5427		1.39945		1.33333
	1.00885	1.0065	1.7788	1.2119	1.5	1.2119	1.3407	1.2119		1.1503			1.02186		1.0911		0.9439		1.0478		0.9093			1.0084		1.62353		1.35126		1.28067		1.29076
	1.02101	1.0084	1.5126	1.2857	1.3866	1.3739	1.2353	1.4496		1.3235			1.00395		0.9708		0.9293		0.8463		0.9625
	1.01795	1.00408	1.8097	1.1265	1.6212	1.151	1.4452	1.2857		1.2857			1.00487		0.9964		1.0134		0.9708		1.0389
	1.00181	1.01053	1.8105	1.3011	1.5812	1.3895	1.4243	1.3389		1.1368			1.01758		1.034		1.0586		1.034		0.8781
	1.07255	1.00863	1.5016	1.0904	1.4259	1.2403	1.388	1.254		1.1995			1.01133		1.0538		1.0708		1.0368		1.1303
	1.0134	1.00239	1.7472	1.611	1.4211	1.4558	1.293	1.2291		1.1217			0.99782		0.9612		0.9429		0.8697		0.8605
		1.00521		1.3291		1.2509		1.2063		1.1169			1.00935		1		1		1.0467		0.9907
		1.01154		1.0943		1.1035		1.1219		1.1219			1.00885		0.9823		1.0442		1.0531		1.0708
		1.0004		1.031		1.031		1.1433		1.1841			1.02917		1.0454		1.0373		0.9481		0.8752
		1.01296		1.0343		1.0556		1.1089		1.1622			1.02771		0.9824		1.0277		1.0806		1.005
		1.07368		1.1234		1.1333		1.1632		1.2228			1.00906		1.0285		1.1158		1.1449		1.077
		1.01958		1.1444		1.1548		1.2069		1.2069			1.02139		1.0937		1.1841		1.2112		1.1027
		1.01982		1.1025		1.0841		1.1301		1.176			1.00559		1.1644		1.1555		1.182		1.1555
													1.03916		0.9655		1.076		1.0686		1.1276
													1.01253		1.0125		1.1202		1.1346		1.1633
													1.03141		1.0548		1.0939		1.1095		1.1408
													1.03709		1.0537		1.062		1.0952		1.1201

## Sheet: Figure 7
FIR at 120 sec after exposure to Yoda1
	IC-Piezo1-KO
	PC	IC
	1.09468	0.940439
	1.14846	1.03388
	1.11702	1.14
	1.25592	1.02273
	1.06309	1.08781
	1.05957	1.08256
	1.17551	1.0739
	1.25465	1.08635
	1.1196	1.06336
	1.30728	1.0627
	1.12205	1.15862
	1.39736	1.06254
	1.12533	1.1173
	1.29823	1.09158
	1.47706	1.16934
	1.43291	1.13472
	1.56997	1.0772
	1.91944	1.19639
	1.30027	1.1765
	1.21396	1.05771
	1.36513	1.15246
	1.255	1.05913
	1.66877	1.17786
	1.37436	1.13595
	1.39466	1.20773
	1.23214	1.15254
	1.14671	1.1777
	1.20982	1.15957
	1.29137	1.19767
	1.64478	1.25579
	1.2879	1.08871
	1.32765	1.02782
	1.07275	1.01393
	1.12745	0.990248
	1.0625	1.02412
	1.44382	1.09545
	1.28349
	1.2285
	1.13542
	1.03984

## Sheet: Figure 8
Basal and Flow induced Na absorption
	JNa						JNa
	male + female						male					female
	Control		KO				Control		KO			Control		KO
flow (nl/min.mm)	1	5	1	5			1	5	1	5		1	5	1	5
	12.1	48.8	12.1	48.8			12.1	48.8	6.7	39.6		11.3	51.9	10.5	55.5
	11.3	51.9	11.3	51.9			20	48.2	8.4	61		14.6	45.2	11.7	50
	20	48.2	20	48.2			21.2	59.9	14.5	47.7		17.7	45.5	6.1	53.2
	21.2	59.9	21.2	59.9
	14.6	45.2	14.6	45.2
	17.7	45.5	17.7	45.5
Basal and Flow induced K secretion
	JK						JK
	male + female						male					female
flow (nl/min.mm)	Control		KO				Control		KO			Control		KO
	1	5	1	5			-0.8	-5	-0.9	2.5		-1.5	-5.6	-0.2	0.9
	-0.8	-5	-0.9	2.5			0	-4.1	-0.4	-0.3		-1.2	-7.5	-0.1	1.9
	-1.5	-5.6	-0.4	-0.3			-0.4	-4.8	-1.3	1.8		-0.1	-4.9	0	-0.9
	0	-4.1	-0.2	0.9
	-0.4	-4.8	-0.1	1.9
	-1.2	-7.5	-1.3	1.8
	-0.1	-4.9	0	-0.9

## Sheet: Figure 9
	CONTROL DIET
	30 mins										60 mins
M WT	6.8	6.5	6.3	6.4	6						5.1	5.1	5.3	5.4	5.4
M KO	6.1	6	6.7	7.9	8.1	8.7					5.7	5.5	5.7	5.6	7.4	6.5
F WT	6	6.1	6.9	6.7	6.4	6					5	5.2	5.3	5.3	4.9	5.4
F KO	6	6.2	6.5	6.3	6.1	6	6.5	6.4			5.1	5	6.2	4.9	5.4	4.9	4.7	4.9
	paired values are in the same location
	HIGH K DIET
	30 mins										60 mins
M WT	7	6.7	6.1	6.1	6.4	6.6					5.2	5.1	5.1	5.3	5.2	4.8
M KO	7	6.7	7.5	8.9	7.9	8.8					6.4	5.8	7.2	5.1	6.3	7.4
F WT	6.1	6.6	6.9	7.6	5.9	5.8					4.8	4.4	4.5	5.3	4.4	4.8
F KO	6.1	6.7	6.6	5.9	6.1	6.7	6.1	6.2			4.5	4.9	5.1	5.1	5.1	4.8	4.5	4.8
	paired values are in the same location
Deltas
	Control Diet					High K Diet
	M C	M KO	F C	F KO		M C	M KO	F C	F KO
	1.7	0.4	1	0.9		1.8	0.6	1.3	1.6
	1.4	0.5	0.9	1.2		1.6	0.9	2.2	1.8
	1	1	1.6	0.3		1	0.3	2.4	1.5
	1	2.3	1.4	1.4		0.8	3.8	2.3	0.8
	0.6	0.7	1.5	0.7		1.2	1.6	1.5	1
		2.2	0.6	1.1		1.8	1.4	1	1.9
				1.8					1.6
				1.5					1.4

## Sheet: Figure 10
CONTROL DIET, MALES																		HIGH POTASSIUM DIET, MALES
	Control								KO										Control								KO
Potassium																		Potassium
2 hours	0.00170313	0.0015437	0.00243662	0.00116809	0.00217148				0.00133397	0.00153981	0.00088422	0.00139285	0.00154757	0.00053927	0.00102281	0.00085976		2 hours	0.0026532	0.00320231	0.00364282	0.00477448	0.004796	0.00351094	0.00231683			0.0009053	0.00229457	0.00272806	0.00268369	0.00145247	0.00211446	0.00169143	0.00217681	0.00238554
4 hours	0.0010593	0.0006677	0.00072465	0.00116584	0.00108718				0.00123336	0.00098132	0.00128127	0.00141591	0.00106866	0.00183126	0.00136175	0.00181633		4 hours	0.0023936	0.00157015	0.0022838	0.0020841	0.00266288	0.00142804	0.00225647			0.00284801	0.00223457	0.00138833	0.00428613	0.00178399	0.00176033	0	0.00208615	0.00075301
6 hours	0.0010125	0.00113148		0.00078969	0.00066606				0.00071514	0.00105098	0.00067956	0.00105982	0.00070841	0.00059514	0.00049049	0.00140016		6 hours	0.00177924	0.00043131	0.00093535	0.00167341	0.00174234	0.00123633	0.00095437			0.00074964	0.00116647	0.00037938	0	0.00119857	0.0013995	0.000976	0.00139985	0.00198759
total	0.00377492	0.00334288	0.00316127	0.00312362	0.00392473				0.00328247	0.00357211	0.00284506	0.00386858	0.00332464	0.00296567	0.00287506	0.00407625		total	0.00682604	0.00520377	0.00686197	0.00853199	0.00920122	0.00617531	0.00552766			0.00450295	0.00569562	0.00449576	0.00418819	0.00643717	0.00529795	0.00442776	0.00566282	0.00512614
Sodium																		Sodium
2 hours	0.00407473	0.00386868	0.00739514	0.00280645	0.0012516				0.00270874	0.0059047	0.00225681	0.00423358	0.00555022	0.00153684	0.00361181	0.0038188		2 hours	0.002948	0.00211954	0.00407239	0.00238637	0.00030425	0.00341747	0.00254917			0.00094112	0.00258605	0.003965	0.00335462	0.00234903	0.00282626	0.00382041	0.00428858	0.00267391
4 hours	0.00467086	0.00279626	0.00358134	0.00298037	0.00378491				0.00283628	0.00460553	0.00315299	0.00528066	0.00411449	0.00501992	0.00399521	0.0049		4 hours	0.0043208	0.00263631	0.00521303	0.00306318	0.00389571	0.00543595	0.00524628			0.00435498	0.0037564	0.0025025	0.00238719	0.00559	0.00353198	0.00372931	0.00289422	0.00310096
6 hours	0.0035725	0.0045858		0.00396739	0.00272288				0.00278421	0.00334481	0.00237331	0.00385058	0.0027604	0.00267409	0.00307466	0.00282672		6 hours	0.00505007	0.00090138	0.00193606	0.00367714	0.00315675	0.00512308	0.0056365			0.00312351	0.00287965	0.00064688	0.00193584	0.00206752	0.003536		0.00563453	0.0022281
total	0.0123181	0.0112507	0.0109765	0.00975422	0.00775939				0.00832923	0.013855	0.00778311	0.0133648	0.0124251	0.00923085	0.0106817	0.0115455		total	0.0123189	0.00565723	0.0112215	0.00912669	0.00735671	0.0139765	0.0134319			0.0084196	0.00922209	0.00711438	0.00574181	0.00987487	0.00842576	0.0110857	0.0128173	0.00800297
Chloride																		Chloride
2 hours	0.00508809	0.00498965	0.00819923	0.00319887	0.0014928				0.0037749	0.00648474	0.00290438	0.00502949	0.00655855	0.00175061	0.00384512	0.00400172
4 hours	0.0051152	0.00290755	0.0036257	0.00328296	0.00388505				0.00367968	0.00435368	0.00419283	0.00575263	0.00431159	0.00616713	0.00411927	0.0051633		2 hours	0.0052008	0.00525462	0.00716106	0.00558939	0.00046369	0.00670523	0.00527019			0.00116096	0.00462326	0.00611694	0.00586869	0.00365247	0.00444525	0.00436898	0.00731091	0.004733
6 hours	0.0035925	0.00442191		0.00383921	0.00232756				0.00276745	0.00304391	0.00249271	0.00385058	0.00245899	0.0027004	0.00299885	0.00280013		4 hours	0.0058564	0.00388246	0.00631521	0.00399033	0.00582754	0.006162	0.00683164			0.00555378	0.00520667	0.00321417	0.00345819	0.00850753	0.00427504	0.00440522	0.0037488	0.0044879
total	0.0137958	0.0123191	0.0118249	0.010321	0.00770542				0.010222	0.0138823	0.00958992	0.0146327	0.0133291	0.0106181	0.0109632	0.0119652		6 hours	0.00517745	0.00105808	0.00210965	0.00404857	0.00288071	0.00472352	0.00534745			0.00290263	0.00295775	0.00072813		0.0022	0.00253284	0.00349257	0.00546123	0.0022461
																		total	0.0162346	0.0101952	0.0155859	0.0136283	0.00917194	0.0175907	0.0174493			0.00961737	0.0127877	0.0100592	0.00932688	0.01436	0.0112531	0.0122668	0.0165209	0.011467
CONTROL DIET, FEMALES																		HIGH K DIET, FEMALES
	Control								KO
Potassium																		Potassium
2 hours	0.00066893	0.00097748	0.00156061	0.00139875	0.00186966				0.00109751	0.00173509	0.00083469	0.00061973	0.00186441	0.00143965	0.00054765	0.00106608		2 hours	0.00364396	0.00135547	0.0018325	0.00196491	0.00106657	0.0036634				0.00292387	0.00423659	0.00079895	0.00243947	0.0050281	0.0014688	0.00198547	0.00367786	0.00294663
4 hours	0.00046102	0.00083684	0.0011663	0.00106297	0.00087459				0.00085249	0.00054587	0.00087513	0.0010516	0.0016014	0.00087467	0.00036851	0.00138178		4 hours	0.00206464	0.00053784	0.00114642	0.0019808	0.00224648	0.00325116				0.0017235	0.00144702	0.00280637	0.00152351	0.00189483	0.00280469	0.00233561	0.002154	0.00304418
6 hours	0.00098481	0.0007355	0.00041276	0.00037177	0.00029307				0.00086235	0.00127266	0.00127619	0.00048982	0.00086356	0.00023511	0.00066132	0.00050087		6 hours	0.0012913	0.00261441	0.00183683	0.00130075	0.0024795	0.00141003				0.00139871	0.00070946	0.00243526	0.00145952	0.00134127	0.00129549	0.00164961	0.00135196	0.00237831
total	0.00211477	0.00254983	0.00313967	0.00283349	0.00303732				0.00281235	0.00355362	0.00298602	0.00216114	0.00432937	0.00254943	0.00157748	0.00294873		total	0.0069999	0.00450772	0.00481575	0.00524646	0.00579255	0.00832459				0.00604608	0.00639307	0.00604058	0.0054225	0.0082642	0.00556898	0.00597068	0.00718382	0.00836912
Sodium																		Sodium
2 hours	0.00104847	0.00311805	0.00494697	0.00423819	0.00755754				0.00299105	0.00282216	0.00042489	0.00237388	0.00351204	0.00520528	0.00308708	0.00259763		2 hours	0.0079029	0.00195761	0.00322974	0.00385526	0.0008861	0.0058402				0.00189839	0.00743415	0.00021826	0.00381711	0.00634566	0.0022663	0.00332301	0.00509577	0.00320739
4 hours	0.00166956	0.00322742	0.00743886	0.00481962	0.00499439				0.00595209	0.00458301	0.00030643	0.00579542	0.00276199	0.00163761	0.00171597	0.00328457		4 hours	0.00521333	0.00069108	0.00317511	0.00399624	0.00357773	0.00724948				0.00362719	0.00450263	0.00402458	0.00483509	0.00474112	0.00449436	0.00458793	0.004356	0.0061
6 hours	0.00497238	0.00246775	0.00200594	0.0012455	0.00131441				0.0036669	0.00117123	0.00147131	0.00296484	0.00178235	0.00303853	0.00338469	0.00111005		6 hours	0.00299739	0.0031741	0.00614596	0.00355386	0.00692738	0.00274248				0.00306065	0.00227766	0.00357737	0.00564096	0.00237659	0.002114	0.00181633	0.00189484	0.00765636
total	0.00769041	0.00881322	0.0143918	0.0103033	0.0138663				0.01261	0.0085764	0.00220263	0.0111341	0.00805638	0.00988142	0.00818774	0.00699224		total	0.0161136	0.00582278	0.0125508	0.0114054	0.0113912	0.0158322				0.00858622	0.0142144	0.00782021	0.0142932	0.0134634	0.00887466	0.00972726	0.0113466	0.0169637
Chloride																		Chloride
2 hours	0.00184549	0.00386456	0.00587879	0.00480989	0.0088748				0.00419038	0.00409036	0.0006722	0.00333819	0.00401946	0.00599321	0.0032623	0.00300603		2 hours	0.0109227	0.00282235	0.00421732	0.00473246	0.00126689	0.00837096				0.00492516	0.0104122	0.00097668	0.00598816	0.0102983	0.00305037	0.00454688	0.00766543	0.005551
4 hours	0.00217998	0.00368211	0.0078799	0.00498068	0.00545854				0.0069441	0.0049215	0.00072269	0.00643935	0.0030552	0.0015644	0.00216726	0.00375667		4 hours	0.00597217	0.00108019	0.00377691	0.00476147	0.00496223	0.00882963				0.00508041	0.00500839	0.00642363	0.00578386	0.00539298	0.00634767	0.00527593	0.005091	0.00778798
6 hours	0.00523995	0.00250794	0.00177675	0.00112472	0.00130938				0.00352427	0.00110269	0.00196346	0.00269881	0.00178353	0.00300771	0.00364447	0.00114265		6 hours	0.00300913	0.00422793	0.00633614	0.00342399	0.00700894	0.00297522				0.00368	0.00229698	0.00569579	0.00537816	0.00250224	0.00236979	0.00185021	0.0022119	0.00725731
total	0.00926542	0.0100546	0.0155354	0.0109153	0.0156427				0.0146588	0.0101145	0.00335835	0.0124764	0.00885819	0.0105653	0.00907403	0.00790534		total	0.019904	0.00813046	0.0143304	0.0129179	0.0132381	0.0201758				0.0136856	0.0177176	0.0130961	0.0171502	0.0181936	0.0117678	0.011673	0.0149683	0.0205963

## Sheet: Figure 11
	Expression of BK Whole cell
	AQP2+ cells					V-ATPase+ cells					Pendrin+ cells
	male		female			male		female			male		female
	C	KO	C	KO		C	KO	C	KO		C	KO	C	KO
	0.952709	1.12535	1.73592	0.347311		2.12256	1.34331	0.8791	1.37486		1.42825	0.250013	0.569371	0.250393
	1.85628	0.803814	1.00077	0.71188		1.42126	1.01943	1.0006	1.17348		1.17677	0.319307	1.17159	0.232556
	1.2078	0.879338	1.48019	0.618811		2.19434	0.291425	1.1203	1.12382		1.50401	0.143015	1.14139	0.167724
	0.875959	0.332037	1.31518	0.192087		0.894502	0.410735	0.7562	0.437185		0.221215	1.44422	0.897651	0.519129
	1.68329	0.64077	0.228568	0.42		0.844948	0.718153	0.750072	0.245079		0.167137	1.4059	0.961815	0.612338
	1.1403	0.584396	0.246051	0.171783		0.349853	0.673736	1.261	0.521491		1.78863	1.63494	0.973811	0.451766
	0.736521	0.851272	0.314728	0.423831		0.366878	0.659889	0.453625	0.458299		1.32559	0.370007	1.28116	0.33265
	1.25965	0.650167	0.487318	0.229134		0.875542	0.657245	0.615171	0.569699		1.07807	0.357758	1.00321	0.522217
	0.669309	0.865266	1.37167	0.353023		1.75921	0.321365	1.42836	0.235111		0.310316	0.660435	1.79603	0.676431
	0.490473	1.24389	1.81961	0.29185		2.53704	0.207594	1.10279	0.93846		0.231654	0.26233	0.974723	0.417966
	0.687306	0.799902	1.14764	0.407164		0.391734	0.228399	1.1564	0.550523		0.220082	0.292623	0.847267	0.742613
	0.440393	1.26893	1.16546	0.825591		0.553455	0.307746	0.979865	0.223637		0.884208	0.195595	0.8538	1.06223
	1.16666	1.1556	1.24814	0.488671		1.04081	0.0988769	1.37955	0.306139		1.36561	0.190538	0.673192	1.20558
	0.992681	1.37918	0.474884	0.290573		0.354315	0.790539	0.87704	0.298481		2.38502	0.23409	1.25237	1.17676
	1.7135	0.683998	0.597001	0.370845		0.539534	0.353367	0.94202	0.132777		1.78048	0.115822	1.2129	1.87102
	1.46993	0.504302	0.724831	0.318556		0.594722	0.632816	0.547216	0.314841		0.505667	0.117864	0.777471	1.15898
	0.655882	0.609018	1.0556	0.304685		1.62389	0.818227	0.971589	0.377844		0.736063	0.124644	0.612252	1.45472
	1.11381	0.350577	1.58644	0.332086		0.377698	0.713772		1.33268		0.891211	0.216435	1.22276	1.16009
	0.446441	0.348234	0.884211	0.681909		1.52768	1.3303		0.167605		0.454333	1.51829	1.06993	1.39212
	0.927705	1.16834	0.681001	0.98665		0.571996			0.432909		0.343022	0.575168	0.722542	0.268112
	0.692806	0.716757	0.975125	0.861235		1.08424			0.412853		0.287793	0.657089	1.36683	0.219348
	0.820582	1.16128	1.01021	0.443947		1.46559			1.12341		0.593991	1.0465	0.262186	0.547828
	1.26176		1.27888	0.383513		1.18798			1.12615		0.700269	1.24357	0.227075	0.062928
	1.2677		1.17058	0.530119		1.96089			0.428506		0.688518	0.963387		0.112591
	1.20228			0.774596		0.163294			0.126912		1.6054	1.3398		0.049828
	1.20169			0.980182		0.3712			0.259683		1.40038	0.853251		0.213955
	1.27407					1.19481					0.861548	0.775771		0.14648
	0.783904										1.59523	0.784936		0.303972
	1.19087										1.41566
	1.23687										1.92774
	1.51521										1.12611
	0.610717
	0.256201
	0.676157
	0.522561

[truncated: 2 more sheets: Figure 12, Table 1]
